# Supplementary material for: Systematics and historical biogeography of the old world butterfly subtribe Mycalesina (Lepidoptera: Nymphalidae: Satyrinae)
Source: BMC Evol Biol. 2015 Aug 20;15:167. doi: 10.1186/s12862-015-0449-3 (PMC4545879; doi:10.1186/s12862-015-0449-3)
Supplement: Additional file 1: Table S1. — List of exemplar mycalesines taxa included in the study and the gene regions amplified and sequenced per taxon. “x” denotes a case where a gene region was successfully amplified and sequenced for the taxon. Gene regions (COI, Ef1a, MDH, CAD) more than 800 base pairs long were amplified in two parts. (XLSX 35 kb) [file 12862_2015_449_MOESM1_ESM.xlsx]

## Sheet: Sheet1
							COI		EF1-a1pha		Wg	RpS5	RpS2	GAPDH	IDH	MDH		CAD		Arginine
Extract Code	Voucher Code	Taxon name	Genus	Species name	Country	Locality	COI_LCO	COI_Jerry	EF1α_Starsky	EF1α_Al	Wg	RpS5	RpS2	GAPDH	IDH	MDHF-mid	MDHmid-R	CADF-mid	CADmid-R	Arginine	% Coverage
KA221	OB 1031	KA221_Bic_abnormis	Bicyclus	abnormis	Nigeria	Bobiri Forest Butterfly Sanctuary	X	X	X	X	X	X	X	X	O	X	X	O	X	X	0.857143
KA201	OB 1715	KA201_Bic_campa	Bicyclus	campa	Nigeria	Amurum	X	X	X	X	X	X	X	X	X	X	X	X	X	X	1
KA202	OB 1710	KA202_Bic_angulosa	Bicyclus	angulosa	Nigeria	Yankari	X	X	X	X	X	X	X	X	O	X	X	O	O	O	0.714286
AM-97-V177	AM-97-V177	AM-97-V177_Bic_auricrudus	Bicyclus	auricrudus	Uganda	Kibale Forest	X	X	X	X	X	X	X	X	O	O	O	X	O	O	0.642857
KA644	SZS-KW-007	KA644_Bic_mandanes	Bicyclus	mandanes	Kenya	Kakamega, Kenya	X	X	X	X	X	X	X	X	O	X	X	X	X	X	0.928571
AM-98-R089	AM-98-R089	AM-98-R089_Bic_ena	Bicyclus	ena	Malawi	Zomba	X	O	X	X	O	X	X	X	O	X	O	X	X	X	0.714286
AM-98-R092	AM-98-R092	AM-98-R092_Bic_vansoni	Bicyclus	vansoni	Malawi	Zomba	X	X	X	X	O	X	X	X	O	X	O	X	X	X	0.785714
KA314	OB 8	KA314_Bic_sandace	Bicyclus	sandace	Nigeria	Yankari	X	X	X	X	X	X	X	O	X	X	X	X	X	X	0.928571
PM12-18	PM12-18	PM12-18_Bic_vulgaris	Bicyclus	vulgaris	Uganda	Kibale Forest	X	X	X	X	X	X	X	X	O	X	O	O	O	X	0.714286
AM-98-R936	AM-98-R936	AM-98-R936_Bic_dorothea	Bicyclus	dorothea	Cameroon	Dja Reserve	X	X	X	X	O	X	X	X	X	X	X	X	X	X	0.928571
AM-98-R024	AM-98-R024	AM-98-R024_Bic_taenias	Bicyclus	taenias	Cameroon	Dja Reserve	X	X	X	X	X	X	X	X	X	X	X	X	X	X	1
KA712	KA-11-059	KA712_Bic_trilophus	Bicyclus	trilophus	Cameroun	Mt Mille SW Cameroun	X	X	X	X	O	O	X	X	O	X	O	X	O	X	0.642857
AM-98-R987	AM-98-R987	AM-98-R987_Bic_medontias	Bicyclus	medontias	Cameroon	Dja Reserve	X	X	X	X	X	X	X	X	X	X	X	X	X	X	1
KA632	SZS-KW-026	KA632_Bic_ephorus	Bicyclus	ephorus	Ghana	Sagyimaase, Atewa Range	X	X	X	X	X	X	X	O	O	O	O	O	O	O	0.5
KA813	KA-11-035	KA813_Bic_swearneri	Bicyclus	swearneri	Cameroun	Mt Kupe W. Cameroun	X	X	X	O	X	X	X	X	O	O	O	X	X	X	0.714286
AM-98-R022	AM-98-R022	AM-98-R022_Bic_iccius	Bicyclus	iccius	Cameroon	Dja Reserve	X	X	X	X	X	X	X	X	O	O	O	X	X	X	0.785714
AM-97-W219	AM-97-W219	AM-97-W219_Bic_graueri	Bicyclus	graueri	Uganda	Kibale Forest	X	X	X	X	X	X	X	X	X	X	X	X	O	O	0.857143
KA214	OB 1228	KA214_Bic_zinebi	Bicyclus	zinebi	Liberia	Sapo	X	X	X	X	X	X	X	X	O	X	X	X	X	X	0.928571
KA633	SZS-KW-027	KA633_Bic_italus	Bicyclus	italus	Ghana	Laboum Falls, Kyabobo National Park, Ghana	X	X	X	X	X	X	X	X	X	X	X	X	X	X	1
KA705	KA-11-026	KA705_Bic_hewitsoni	Bicyclus	hewitsoni	Congo	Mamive Kivu	X	X	X	X	X	X	X	X	O	O	O	X	X	X	0.785714
KA804	KA-11-013	KA804_Bic_maesseni	Bicyclus	maesseni	Liberia	Putu Range Grand Gedeh	X	X	X	O	X	O	O	X	O	O	O	O	O	O	0.357143
PM12-01	PM12-01	PM12-01_Bic_ignobilis	Bicyclus	ignobilis	Uganda	Kibale Forest	X	X	X	X	X	X	X	X	O	O	O	X	X	X	0.785714
KA739	OB 1743	KA739_Hal_asochis	Hallelesis	asochis	Nigeria	Ologbo	X	X	X	X	X	X	X	X	X	O	O	O	X	X	0.785714
CP10-05	CP10-05	CP10-05_Hal_halyma	Hallelesis	halyma	Ghana	Unspecified	X	X	X	X	X	X	X	X	O	O	O	X	X	X	0.785714
KA249	PHP1-3	KA249_Myc_igoleta	Mycalesis	igoleta	Phillipines	Bohol	X	O	O	X	O	O	X	O	O	X	O	X	O	O	0.357143
KA188	Mpers03	KA188_Myc_perseus	Mycalesis	perseus	Papua New Guinea	Whiteman Range, West New Britain Province	X	X	X	X	X	X	X	X	X	X	O	X	X	O	0.857143
UK9-14	UK9-14	UK9-14_Myc_mynois	Mycalesis	mynois	Indonesia	West Timor	X	X	X	X	X	X	X	X	O	O	X	X	O	O	0.714286
KA745	WYN 1-19	KA745_Myc_igilia	Mycalesis	igilia	India	Wynaad, Kerala	X	X	X	X	X	X	X	X	O	O	O	O	O	O	0.571429
KA516	DL 732419	KA516_Myc_mineus	Mycalesis	mineus	Indonesia	Danum Valley Field Camp, by camp	X	X	X	X	X	X	X	X	X	X	X	X	O	O	0.857143
KA243	OB-CAM-0017	KA243_Myc_visala	Mycalesis	visala	Malaysia	Genting	X	X	X	X	X	X	X	X	O	X	O	X	O	O	0.714286
KA245	OB-CAM-0022	KA245_Myc_intermedia	Mycalesis	intermedia	Malaysia	Genting	X	X	O	X	X	X	X	X	X	X	X	X	X	O	0.857143
UK4-10	UK4-10	UK4-10_Myc_perseoides	Mycalesis	perseoides	Vietnam	Cuc Phuong	X	X	X	X	X	X	O	O	X	O	O	O	O	O	0.5
UK17-24	THL1-22	UK17-24_Myc_oroatis	Mycalesis	oroatis	Thailand	Unspecified	X	X	X	X	O	X	X	X	X	X	X	O	O	X	0.785714
KA511	DL KAP8	KA511_Myc_orseis	Mycalesis	orseis	Indonesia	Danum Valley Field Camp	X	X	X	X	X	X	X	X	X	X	X	X	X	X	1
A-2-KA	KAP28	A-2-KA_Myc_francisca	Mycalesis	francisca	Taiwan	Unspecified	X	X	X	X	O	O	O	O	O	O	O	O	O	O	0.285714
UK6-11	UK6-11	UK6-11_Myc_anaxias	Mycalesis	anaxias	Laos	Chalsenouk, Luang Nam Tha	X	X	X	X	X	O	X	X	X	X	O	O	O	X	0.714286
KA1027	KA_E14-03	KA1027_Myc_sudra	Mycalesis	sudra	Indonesia	Bali	X	X	X	X	X	X	X	X	O	X	X	O	O	X	0.785714
Mg5	mg5	mg5_Myc_madjicosa_madjicosa	Mycalesis	madjicosa_madjicosa	Japan	Unspecified	X	O	O	O	O	O	O	O	O	O	O	O	O	O	0.0714286
UK4-11	UK4-11	UK4-11_Myc_gotama	Mycalesis	gotama	China	Shi Lin, Yun Nan	X	X	X	X	X	X	O	O	O	X	X	X	X	X	0.785714
KA748	SKL 1-23	KA748_Myc_patnia	Mycalesis	patnia	India	South Kerala	X	X	X	X	X	X	X	X	O	X	X	X	O	O	0.785714
KA257	HB-12-577	KA257_Myc_mnasicles	Culapa	mnasicles	Malaysia	Unspecified	X	O	X	X	X	X	X	X	X	X	X	O	O	O	0.714286
UK5-16	UK5-16	UK5-16_Myc_kina	Culapa	kina	Malaysia	Sabah	X	X	X	X	X	X	X	X	O	O	O	O	X	X	0.714286
KA254	PHP1-16	KA254_Myc_felderi	Mydosama	felderi	Phillipines	Cebu	X	X	O	X	X	O	X	X	O	X	X	O	X	O	0.642857
KA402	AR1-7	KA402_Myc_shiva	Mydosama	shiva	Indonesia	Aru Islands (Kepulauan Aru)	X	X	O	O	O	O	X	O	O	O	O	O	O	O	0.214286
UK9-13	UK9-13	UK9-13_Myc_mucia	Mydosama	mucia	Papua new guinea	Wafi R., Morobe Prov.	X	X	X	X	X	X	X	X	X	X	X	X	X	O	0.928571
KA404	AR1-1	KA404_Myc_duponcheli	Mydosama	duponcheli	Indonesia	Aru Islands (Kepulauan Aru)	X	X	X	X	X	X	X	O	X	X	X	X	X	X	0.928571
KA187	Mpern02	KA187_Myc_pernotata	Mydosama	pernotata	Papua New Guinea	Kerema district, Gulf Province	X	X	O	X	X	X	X	X	X	X	X	X	X	O	0.857143
UK9-3	UK9-3	UK9-3_Myc_barbara	Mydosama	barbara	Papua new guinea	Hidden Valley, Morobe Prov.	X	X	X	O	X	O	X	O	O	X	O	X	O	O	0.5
KA258	OB_LAM2	KA258_Bic_lamani	Bicyclus	lamani	Angola	Unspecified	X	X	X	X	O	X	X	X	X	X	X	O	X	O	0.785714
KA179	Mdrus02	KA179_Myc_drusillodes	Mydosama	drusillodes	Papua New Guinea	Prince Alexander Range, East Sepik Province	X	X	O	X	O	X	X	X	O	O	O	O	O	O	0.428571
UK9-2	UK9-2	UK9-2_Myc_aethiops	Mydosama	aethiops	Papua new guinea	Wafi R., Morobe Prov.	X	X	X	X	X	X	X	X	X	X	X	X	X	O	0.928571
KA181	Mdurg02	KA181_Myc_durga	Mydosama	durga	Papua New Guinea	Waskuk area, East Sepik Province	X	X	X	X	O	X	X	X	O	X	X	X	X	O	0.785714
KA189	Mphid02	KA189_Myc_phidon	Mydosama	phidon	Papua New Guinea	Mianmin Range, West Sepik Province	X	X	X	X	X	X	X	X	O	X	X	O	X	O	0.785714
KA176	Mcaco02	KA176_Myc_cacodaemon	Mydosama	cacodaemon	Papua New Guinea	Mianmin Range, West Sepik Province	X	X	X	X	X	X	X	X	X	X	X	X	X	O	0.928571
UK9-12	UK9-12	UK9-12_Myc_mehadeva	Mydosama	mehadeva	Papua new guinea	Yapen Is.	X	X	X	X	X	X	X	X	O	O	O	X	X	O	0.714286
KA174	Marab03	KA174_Myc_arabella	Mydosama	arabella	Papua New Guinea	Mianmin Range, West Sepik Province	X	X	O	O	O	X	X	X	O	X	X	O	O	O	0.5
KA178	Mcome01	KA178_Myc_comes	Mydosama	comes	Papua New Guinea	Mianmin Range, West Sepik Province	X	X	O	X	X	X	X	X	O	X	X	X	O	O	0.714286
KA183	Mfulv01	KA183_Myc_fulvianetta	Mydosama	fulvianetta	Papua New Guinea	Mianmin Range, West Sepik Province	X	X	O	X	X	X	X	X	X	X	X	X	O	O	0.785714
KA175	Mbili02	KA175_Myc_bilineata	Mydosama	bilineata	Papua New Guinea	Kerema district, Gulf Province	X	O	O	X	O	X	X	O	O	O	X	X	O	O	0.428571
KA184	Mgiam03	KA184_Myc_giamana	Mydosama	giamana	Papua New Guinea	Mianmin Range, West Sepik Province	X	O	O	X	X	X	X	O	X	X	X	X	X	O	0.714286
UK9-5	UK9-5	UK9-5_Myc_discolobus	Mydosama	discolobus	Papua new guinea	Hidden Valley, Morobe Prov.	X	X	O	X	X	X	X	O	O	X	O	O	X	O	0.571429
UK9-9	UK9-9	UK9-9_Myc_elia	Mydosama	elia	Papua new guinea	Wafi R., Morobe Prov.	X	X	X	O	X	X	X	X	X	X	X	X	O	O	0.785714
EW18-8	EW18-8	EW18-8_Myc_terminus	Mydosama	terminus	Australia	Cairns	X	X	X	X	X	X	X	X	X	X	X	X	X	X	1
KA405	AR1-17	KA405_Myc_maessene	Mydosama	maessene	Indonesia	Mandiole	X	X	X	O	O	X	X	X	O	X	X	X	O	X	0.714286
UK5-20	UK5-20	UK5-20_Myc_mulleri	Mydosama	mulleri	Papua New Guinea	New Ireland, Bismarck Archipelago	X	X	X	O	X	O	O	O	O	O	O	O	O	O	0.285714
EW18-6	EW18-6	EW18-6_Myc_sirius	Mydosama	sirius	Australia	Cairns	X	X	X	O	X	X	X	O	O	X	O	O	O	O	0.5
NW163-16	NW163-16	NW163-16_Myc_splendens	Mydosama	splendens	Solomon islands	Guadalcanal	X	X	X	X	X	X	X	X	O	X	X	X	X	X	0.928571
NW163-15	NW163-15	NW163-15_Myc_biliki	Mydosama	biliki	Solomon islands	Malaita	X	O	X	X	X	X	O	X	O	O	O	O	O	O	0.428571
NW163-14	NW163-14	NW163-14_Myc_richardi	Mydosama	richardi	Solomon islands	Guadalcanal	X	X	X	O	X	O	O	O	O	O	O	O	O	O	0.285714
NW163-4	NW163-4	NW163-4_Myc_interrupta	Mydosama	interrupta	Solomon islands	Kolombangara	X	X	X	X	X	X	X	X	O	O	O	O	O	X	0.642857
NW163-10	NW163-10	NW163-10_Myc_sara	Mydosama	sara	Solomon islands	San Cristobal	X	X	X	X	X	X	X	O	O	X	X	X	X	O	0.785714
KA515	DL 732414	KA515_Myc_pitana	Mydosama	pitana	Indonesia	Danum Valley Field Camp, Silau trail near bridge	X	X	X	X	X	X	X	X	O	X	X	O	O	X	0.785714
KA512	DL KAP9	KA512_Myc_patiana	Mydosama	anapita	Indonesia	Danum Valley Field Camp	X	X	X	X	X	X	X	X	X	X	X	O	X	X	0.928571
KA410	AR1-44	KA410_Myc_fusca	Mydosama	fusca	Indonesia	Irian?	X	X	X	X	X	X	X	X	O	X	X	X	X	O	0.857143
UK4-23	UK4-23	UK4-23_Myc_itys	Mydosama	itys	Indonesia	South Sulawesi	X	X	X	X	X	O	X	X	X	O	O	O	O	X	0.642857
UK5-12	UK5-12	UK5-12_Myc_dohertyi	Mydosama	dohertyi	Indonesia	Kalimantan	X	X	X	O	X	X	X	O	O	O	O	O	O	O	0.428571
KA513	DL KAP10	KA513_Myc_maianeas	Mydosama	maianeas	Indonesia	Danum Valley Field Camp, near tower	X	X	X	X	X	X	X	X	X	X	X	O	X	X	0.928571
KA203	OB 1701	KA203_Bic_pavonis	Bicyclus	pavonis	Nigeria	Amurum	X	X	X	X	X	X	X	X	X	X	X	O	X	X	0.928571
EW25-23	EW25-23	EW25-23_Neo_bremeri	Neope	bremeri	China	Hsiaokuehu, Wutai Shiang, Pingtung County	X	X	X	X	X	X	O	X	O	X	O	O	O	O	0.571429
CP11-01	CP11-01	CP11-01_Sat_eurydice	Satyrodes	eurydice	United States of Aamerica	1.2Mi wg GuilfordVT	X	X	X	X	X	X	O	X	O	O	O	O	O	O	0.5
NEB-1-3	NEB-1-3	NEB-1-3_Sat_eurydice	Satyrodes	eurydice	United States of Aamerica	Unspecified	X	X	X	X	X	O	O	O	O	O	O	O	O	O	0.357143
NW166-9	NW166-9	NW166-9_Eno_anthedon	Enodia	anthedon	United States of America	VA, Chantilly	X	X	X	X	X	X	O	X	O	O	O	O	O	O	0.5
NW121-17	NW121-17	NW121-17_Let_minerva	Lethe	minerva	Indonesia	Bali	X	X	X	X	X	X	O	X	X	X	X	X	X	X	0.928571
NW101-8	NW101-8	NW101-8_Let_mekara	Lethe	mekara	Bangladesh	Sylhet Division	X	X	X	X	O	O	O	O	O	O	O	O	O	O	0.285714
NW117-23	NW117-23	NW117-23_Ypt_itonia	Ypthimomorpha	itonia	Zambia	NW, Ikelenge	X	X	X	X	X	X	O	X	O	O	O	O	O	O	0.5
NW98-5	NW98-5	NW98-5_Ypt_baldus	Ypthima	baldus	Indonesia	Central Sulawesi, Palolo Valley, SE Berdikari, vic. Topangarta	X	X	X	X	X	X	O	X	O	X	O	O	O	O	0.571429
NP95-Y065	NP95-Y065	NP95-Y065_Ypt_fasciata	Ypthima	fasciata	Unknown	unspecified	X	X	X	X	O	O	O	O	O	O	O	O	O	O	0.285714
KA401	AR1-2	KA401_Loh_inga	Lohora	inga	Indonesia	Tanimbar Islands (Kepulauan Tanimbar)	X	X	X	X	X	X	X	O	O	O	O	X	O	X	0.642857
KA823	DL-S4 31.5.85	KA823_Loh_erna	Lohora	erna	Indonesia	Unspecified	X	X	O	O	O	O	O	O	O	O	O	O	O	O	0.142857
UK5-2	UK5-2	UK5-2_Loh_imatrix	Lohora	imatrix	Indonesia	Central Sulawesi	X	X	X	X	X	X	X	X	O	O	O	O	O	X	0.642857
KA898	KA-12-319	KA898_Loh_dinon	Lohora	dinon	Indonesia	Unspecified	X	O	O	O	O	O	O	O	O	O	O	O	O	O	0.0714286
NW118-20	NW118-20	NW118-20_Loh_sp	Lohora	sp	Indonesia	Central Sulawesi, Kulawi Valley, vicinity village Toro, Gunung Kalabui	X	X	O	O	O	O	O	O	O	O	O	O	O	O	0.142857
UK5-1	UK5-1	UK5-1_Loh_dexamenus	Lohora	dexamenus	Indonesia	Central Sulawesi	X	X	X	X	O	O	X	X	O	O	O	O	O	O	0.428571
UK5-8	UK5-8	UK5-8_Loh_transiens	Lohora	transiens	Indonesia	Central Sulawesi	X	X	X	X	X	X	X	X	O	X	O	X	O	X	0.785714
KA896	KA-12-317	KA896_Loh_haasei	Lohora	haasei	Indonesia	Peleng, Banggai Islands	X	X	O	O	X	O	X	O	O	O	O	O	O	O	0.285714
JM15-12	JM15-12	JM15-12_Loh_sp	Lohora	sp	Indonesia	Kabaena, Flores Sea, Indonesia, coast of Sulawesi	X	X	O	X	X	O	O	O	X	O	O	O	O	O	0.357143
KA4056	PR_132N	KA4056_Loh_unipupillata	Lohora	unipupillata	Indonesia	Koyoan	X	X	O	X	X	X	O	O	O	O	O	O	O	X	0.428571
UK5-5	UK5-5	UK5-5_Loh_opthalmicus	Lohora	opthalmicus	Indonesia	South Sulawesi	X	X	X	X	X	X	X	X	O	O	O	O	O	X	0.642857
UK5-23	UK5-23	UK5-23_Nir_susah	Lohora	susah	Indonesia	Taliabu Island	X	X	X	X	X	X	O	X	O	O	O	O	O	X	0.571429
NW169-5	NW169-5	NW169-5_Nir_hypnus	Lohora	hypnus	Indonesia	Sareong, Central Sulawesi	X	X	X	X	O	X	O	X	O	O	O	O	O	X	0.5
UK5-7	UK5-7	UK5-7_Loh_tanuki	Lohora	tanuki	Indonesia	Central Sulawesi	X	X	X	X	X	X	X	X	O	O	O	O	O	X	0.642857
KA592	DL GH1162	KA592_Het_peitho	Heteropsis	peitho	Ghana	Unspecified	X	X	X	X	X	X	X	X	O	X	X	X	X	X	0.928571
KA772	OB MET-1	KA772_Het_simonsii	Heteropsis	simonsii	Zambia	Graystone	X	X	X	X	X	X	X	X	O	O	O	O	X	X	0.714286
AM-97-V215	AM-97-V215	AM-97-V215_Hen_perspicua	Heteropsis	perspicua	Uganda	Queen Elizabeth National Park, Kasese	X	X	X	X	X	X	X	X	X	O	O	O	X	X	0.785714
KA741	WYN 1-7	KA741_Het_adolphei	Heteropsis	adolphei	India	Wynaad, Kerala	X	X	X	X	X	X	X	X	X	O	O	X	O	X	0.785714
KA742	SKL 1-9	KA742_Het_oCulapaus	Heteropsis	oculus	India	South Kerala	X	X	X	X	X	X	X	X	O	O	O	X	X	X	0.785714
UK5-15	UK5-15	UK5-15_Myc_janardana	Heteropsis	janardana	Indonesia	South Sulawesi	X	X	X	X	X	X	X	X	X	X	X	X	X	X	1
UK6-28	UK6-28	UK6-28_Myc_sangaica	Heteropsis	sangaica	Laos	Ban Nam Thoung, Bokeo	X	X	X	X	X	O	O	O	O	O	O	O	O	O	0.357143
KA844	KA-12-009	KA844_Myc_inopia	Heteropsis	inopia	Vietnam	Thuong Cuu, Vihn Phu Prov.	X	O	O	O	O	O	X	O	O	O	O	O	O	O	0.142857
UK7-5	UK7-5	UK7-5_Myc_malsara	Heteropsis	malsara	Laos	Nong Khiaw, Luang Prabhang	X	X	X	X	X	X	O	X	O	O	O	X	O	X	0.642857
UK4-6	UK4-6	UK4-6_Myc_mamerta	Heteropsis	mamerta	China	Chong Zuo, Guang Shi	X	X	X	X	X	X	O	X	O	O	O	X	X	X	0.714286
KA845	KA-12-060	KA845_Myc_nicotia_misenus	Heteropsis	nicotia_misenus	Vietnam	Tam Dao, Vinh Phuc Prov.	X	O	O	X	X	O	X	O	O	O	O	O	O	X	0.357143
KA502	DL 671540	KA502_Het_antahala	Heteropsis	antahala	Madagascar	Ankarana	X	X	X	X	X	X	X	X	X	X	X	O	X	O	0.857143
KA537	DL 697336	KA537_Het_alaokola	Heteropsis	alaokola	Madagascar	Ankirindro, Makira	X	X	X	X	X	X	X	O	O	O	O	O	X	X	0.642857
KA524	DL 671937	KA524_Het_mabillei	Heteropsis	mabillei	Madagascar	Anjozorobe	X	X	O	X	X	X	X	X	X	O	O	X	X	X	0.785714
KA759	KA-11-181	KA759_Het_ankoma	Heteropsis	ankoma	Madagascar	mantidia summit (1300m)	X	X	X	X	X	X	X	X	O	X	O	X	O	X	0.785714
KA503	DL 671567	KA503_Het_paradoxa	Heteropsis	paradoxa	Madagascar	Ranomafana National Park, Sahamalaotra	X	X	X	X	X	X	O	O	O	O	O	X	O	O	0.5
KA765	KA-11-193	KA765_Het_fuliginosa	Heteropsis	fuliginosa	Madagascar	mantidia Belakato circuit	X	X	X	X	X	O	X	O	O	X	X	O	O	X	0.642857
KA526	DL 697128	KA526_Het_anganavo	Heteropsis	anganavo	Madagascar	Sahantaha, Makira	X	X	X	O	X	X	X	O	O	O	O	O	O	O	0.428571
KA506	DL 671636	KA506_Het_strato	Heteropsis	strato	Madagascar	Galoko, c. 600 m.	X	X	X	X	X	X	X	O	O	X	O	X	O	X	0.714286
KA574	DL 697861	KA574_Het_erebina	Heteropsis	erebina	Madagascar	Andratsona R., trib. of, near Analamerana	X	X	X	X	X	X	X	O	O	O	O	X	X	O	0.642857
KA576	DL 697864	KA576_Het_erebennis	Heteropsis	erebennis	Madagascar	Ivontaka Sud, below 90 m.., sunny spot in mid-canopy steep slope	X	X	X	X	X	O	X	O	O	O	O	O	O	O	0.428571
KA750	DL0024	KA750_Het_wardii	Heteropsis	wardii	Madagascar	Antsatrotro, Manongarivo 1250 m	X	X	X	X	X	X	X	X	O	O	O	X	O	X	0.714286
KA505	DL 671608	KA505_Het_narova	Heteropsis	narova	Madagascar	Ranomafana, by Namorona R.	X	X	X	X	X	X	X	X	O	X	X	X	X	X	0.928571
KA519	DL DL-05-377	KA519_Het_difficilis	Heteropsis	difficilis	Madagascar	Ranomafana,pres de petit riviere	X	X	X	X	X	X	X	X	X	X	X	O	O	O	0.785714
KA557	DL 697195	KA557_Het_obscura	Heteropsis	obscura	Madagascar	Tampolo, W. Masoala	X	X	X	O	X	X	X	X	O	X	X	X	X	X	0.857143
KA510	DL 671981	KA510_Het_viettei	Heteropsis	viettei	Madagascar	Ambondrombe	X	X	X	X	X	X	X	X	O	X	X	X	X	X	0.928571
KA522	DL DL-4-863	KA522_Het_andravahana	Heteropsis	andravahana	Madagascar	Ambondrombe	X	X	X	X	X	X	X	X	O	O	O	X	X	O	0.714286
KA529	DL 697132	KA529_Het_90	Heteropsis	90	Madagascar	Lac Amparihibe, Makira	X	X	X	X	X	X	O	X	O	O	O	O	X	X	0.642857
KA749	DL0027	KA749_Het_drepana	Heteropsis	drepana	Madagascar	Antsatrotro, Manongarivo 1260 m	X	X	X	X	X	X	X	X	O	O	O	X	X	O	0.714286
KA760	KA-11-180	KA760_Het_vola	Heteropsis	vola	Madagascar	andasibe forest	X	X	X	X	X	X	X	X	X	X	O	X	X	X	0.928571
KA530	DL 697152	KA530_Het_uniformis	Heteropsis	uniformis	Madagascar	Anjanaharibe Mt., Makira	X	X	X	X	X	X	X	O	O	O	O	O	O	O	0.5
KA541	DL 697359	KA541_Het_avelona	Heteropsis	avelona	Madagascar	Andranomenahely R., above source, below Beanivona plateau, 920 m	X	X	X	X	X	X	X	O	O	O	O	O	O	O	0.5
KA755	DL0022	KA755_Het_bicristata	Heteropsis	bicristata	Madagascar	Antsatrotro, Manongarivo 1260 m	X	X	X	X	X	X	X	X	O	O	O	X	O	X	0.714286
KA549	DL 697850	KA549_Het_parva	Heteropsis	parva	Madagascar	Maromizaha	X	X	X	X	X	X	X	O	X	X	X	X	X	O	0.857143
KA558	DL 697216	KA558_Het_iboina	Heteropsis	iboina	Madagascar	Andranobe- Be Dinta, 700 m.	X	X	X	X	X	X	X	X	X	O	O	X	O	X	0.785714
KA534	DL 697250	KA534_Het_ankaratra	Heteropsis	ankaratra	Madagascar	Analamazava, low elevation below c. 200 m.	X	X	O	X	X	X	X	O	O	O	O	O	O	X	0.5
KA555	DL 697178	KA555_Het_narcissus_fraterna	Heteropsis	narcissus_fraterna	Madagascar	Tampolo, W. Masoala	X	X	X	X	X	X	X	X	O	X	X	X	X	X	0.928571
KA761	KA-11-183	KA761_Het_subsimilis	Heteropsis	subsimilis	Madagascar	andasibe forest	X	X	X	X	X	X	X	X	X	X	O	X	X	X	0.928571
KA584	DL KAP6	KA584_Het_comorana	Heteropsis	comorana	Grande Comoros	M'Vouni	X	X	X	X	X	X	X	X	O	X	X	X	O	X	0.857143
KA514	DL DL06-486	KA514_Het_pauper	Heteropsis	pauper	Madagascar	Marojejy, path from Mandena	X	X	X	X	X	X	X	O	O	O	O	O	X	X	0.642857
KA546	DL 697414	KA546_Het_pallida	Heteropsis	pallida	Madagascar	Feonyala, marshy area near, edge of Perinet reserve	X	X	X	O	X	X	X	O	O	O	O	O	O	O	0.428571
KA771	KA-11-230	KA771_Het_turbata	Heteropsis	turbata	Madagascar	Andasibe	X	X	X	X	X	X	X	X	O	O	O	X	O	X	0.714286
KA551	DL 676695	KA551_Het_ankova	Heteropsis	ankova	Madagascar	Analamazaotra Forest Station	X	X	X	X	X	X	X	X	O	O	O	X	O	X	0.714286
KA554	DL 697175	KA554_Het_strigula	Heteropsis	strigula	Madagascar	Tampolo, W. Masoala	X	X	X	X	X	X	X	X	O	X	X	O	X	X	0.857143
KA542	DL 697368	KA542_Het_laeta	Heteropsis	laeta	Madagascar	Ankitsanga, deeper forest feedining on bird fruit	X	X	X	X	X	O	X	O	O	O	O	O	O	O	0.428571
KA578	DL 697867	KA578_Het_laetifica	Heteropsis	laetifica	Madagascar	Ankarana	X	X	X	X	X	X	X	X	O	X	X	X	X	X	0.928571
KA518	DL DL06-119	KA518_Het_89	Heteropsis	89	Madagascar	Zahamena	X	X	X	X	X	X	X	X	O	X	X	X	O	O	0.785714
KA1021	KAP-MAD-1401	KA1021_Het_sabas	Heteropsis	sabas	Madagasacar	Marojegy	X	X	O	X	X	X	X	X	O	X	X	O	O	X	0.714286
KA763	KA-11-188	KA763_Het_turbans	Heteropsis	turbans	Madagascar	mantidia Belakato circuit	X	X	X	X	O	O	X	X	X	O	O	X	O	X	0.642857
KA548	DL 697849	KA548_Het_angulifascia	Heteropsis	angulifascia	Madagascar	Maromizaha	X	X	X	X	X	X	X	X	O	O	O	X	O	X	0.714286
KA559	DL 697217	KA559_Het_undulans	Heteropsis	undulans	Madagascar	Andranobe- Be Dinta, 400 m.	X	X	X	X	X	X	X	X	O	X	X	X	O	X	0.857143
KA754	DL0026	KA754_Het_maeva	Heteropsis	maeva	Madagascar	route down to Labandy from Antsatrotro	X	X	X	X	X	X	X	X	O	O	O	X	O	O	0.642857
KA1015	KAP-MAD-1403	KA1015_Het_sp.nov	Heteropsis	sp.nov	Madagasacar	Marojegy	X	X	O	X	X	X	X	X	O	O	O	O	X	X	0.642857
KA817	DL-4-220	KA817_Het_cowani	Heteropsis	cowani	Madagascar	Amboasary-an-ala, Vanjamanitra-Vazimba forest, Anjozorobe	X	X	X	X	X	X	X	X	O	O	O	X	O	X	0.714286
KA501	DL DL06-876	KA501_Het_exocellata	Heteropsis	exocellata	Madagascar	Kalambatritra	X	X	X	X	X	X	X	X	O	X	X	X	X	X	0.928571
KA723	KA-11-115	KA723_Bic_amieti	Bicyclus	amieti	Cameroun	Mt Kupe W. Cameroun	X	X	X	X	X	O	X	X	O	O	O	O	O	O	0.5
AM-97-W228	AM-97-W228	AM-97-W228_Bic_hyperanthus	Bicyclus	hyperanthus	Uganda	Bwindi	X	X	X	X	X	X	X	X	X	X	X	X	O	O	0.857143
KA305	KA01-5	KA305_Bic_feae	Bicyclus	feae	Equatorial Guinea	Bioko	X	X	X	O	X	O	X	X	O	O	O	X	O	X	0.571429
AM-97-V909	AM-97-V909	AM-97-V909_Bic_procorus	Bicyclus	procorus	Congo	Unspecified	X	X	X	X	X	X	X	X	O	X	X	X	X	X	0.928571
KA224	OB 65	KA224_Bic_sciathis	Bicyclus	sciathis	Nigeria	Rhoko	X	X	X	X	X	X	X	X	O	X	X	X	X	X	0.928571
KA725	KA-11-120	KA725_Bic_uniformis	Bicyclus	uniformis	Uganda	Jinja Mabira Rain Forest, 1230m	X	X	X	X	X	X	X	X	O	O	O	X	X	X	0.785714
KA215	OB 1226	KA215_Bic_larseni	Bicyclus	larseni	Liberia	Sapo	X	X	X	X	X	X	X	X	O	O	O	X	X	X	0.785714
KA740	OB 1727	KA740_Bic_nobilis	Bicyclus	nobilis	Nigeria	Ologbo	X	X	X	X	X	X	X	X	O	O	O	O	X	O	0.642857
KA319	OB 61	KA319_Bic_xeneoides	Bicyclus	xeneoides	Nigeria	Afi Mountains	X	X	X	X	X	O	X	O	O	O	O	O	O	O	0.428571
AM-98-V218	AM-98-V218	AM-98-V218_Bic_alboplagus	Bicyclus	alboplagus	Congo	Unspecified	X	X	X	X	X	X	X	X	X	X	X	O	X	O	0.857143
AM-98-R038	AM-98-R038	AM-98-R038_Bic_xeneas	Bicyclus	xeneas	Cameroon	Dja Reserve	X	X	X	X	X	X	X	X	X	X	X	X	X	X	1
KA713	KA-11-062	KA713_Bic_howarthi	Bicyclus	howarthi	Cameroun	Yabssi Littorale NR Douala	X	X	O	O	X	O	O	X	O	O	O	O	O	O	0.285714
KA210	OB 1234	KA210_Bic_evadne	Bicyclus	evadne	Liberia	Sapo	X	X	X	X	X	X	X	X	O	X	O	O	X	X	0.785714
KA2012	ABRI-14-730	KA2012_Bic_simulacris	Bicyclus	simulacris	Tanzania	Mafwemiru Forest	X	O	O	X	X	O	X	X	O	O	O	O	O	O	0.357143
KA638	SZS-KW-001	KA638_Bic_saussurei	Bicyclus	saussurei	Uganda	Ziika Forest, Uganda	X	X	X	X	X	X	X	X	O	O	O	X	X	O	0.714286
AM-98-A3	AM-98-A3	AM-98-A3_Bic_anisops	Bicyclus	anisops	Cameroon	Mt. Camerron	X	X	X	X	O	X	X	X	O	O	O	O	O	O	0.5
KA729	KA-11-137	KA729_Bic_neustetteri	Bicyclus	neustetteri	Congo	Kanyambia 10km SW Lubero, Kivu	X	X	X	X	X	O	X	X	X	O	O	X	X	O	0.714286
KA718	KA-11-085	KA718_Bic_albocincta	Bicyclus	albocincta	DR Congo	Bikala N. Kivu	X	X	X	X	O	O	O	X	O	O	O	O	O	X	0.428571
KA648	SZS-KW-015	KA648_Bic_dentatus	Bicyclus	dentatus	Uganda	Kaweri Coffee Plantation, Uganda	X	X	X	X	X	X	X	X	X	X	X	O	X	X	0.928571
AM-98-V898	AM-98-V898	AM-98-V898_Bic_persimilis	Bicyclus	persimilis	Congo	Butuhe	X	X	X	X	X	X	X	X	O	X	O	X	O	X	0.785714
KA217	OB 1216	KA217_Bic_martius	Bicyclus	martius	Liberia	Sapo	X	X	X	X	X	X	X	X	O	X	X	X	X	X	0.928571
PM12-23	PM12-23	PM12-23_Bic_buea	Bicyclus	buea	Uganda	Kibale Forest	X	X	X	X	X	X	X	X	O	O	O	O	O	O	0.571429
AM-98-R065	AM-98-R065	AM-98-R065_Bic_madetes	Bicyclus	madetes	Cameroon	Dja Reserve	X	X	X	X	X	X	X	X	X	X	X	X	X	X	1
AM-97-V187	AM-97-V187	AM-97-V187_Bic_smithi	Bicyclus	smithi	Uganda	Kibale Forest	X	X	X	X	X	X	X	X	X	X	X	X	X	O	0.928571
AM-98-R949	AM-98-R949	AM-98-R949_Bic_golo	Bicyclus	golo	Cameroon	Dja Reserve	X	X	X	X	O	X	X	X	O	X	X	X	X	X	0.857143
AM-98-V911	AM-98-V911	AM-98-V911_Bic_matuta	Bicyclus	matuta	Congo	Unspecified	X	X	X	X	X	X	X	X	O	X	O	X	O	X	0.785714
KA737	OB 1835	KA737_Bic_sophrosyne	Bicyclus	sophrosyne	Nigeria	Obudu	X	X	X	X	X	X	X	X	O	X	X	O	X	X	0.857143
KA614	SZS-KW-052	KA614_Bic_funebris	Bicyclus	funebris	Ethiopia	Arbaminch, Nechisar National Park, Ethiopia	X	X	X	X	X	X	X	X	X	X	X	X	X	X	1
KA212	OB 1231	KA212_Bic_dekeyseri	Bicyclus	dekeyseri	Liberia	Sapo	X	X	X	X	X	X	X	X	O	X	X	X	X	X	0.928571
KA728	KA-11-130	KA728_Bic_dubius	Bicyclus	dubius	Congo	Kanyambia 10km SW Lubero, Kivu	X	X	X	X	X	X	X	X	O	O	O	O	O	X	0.642857
KA219	OB 1204	KA219_Bic_safitza	Bicyclus	safitza	Nigeria	Yankari	X	X	X	X	X	X	X	X	X	X	X	X	X	X	1
KA816	ZAM-01-OB	KA816_Bic_coocksoni	Bicyclus	coocksoni	Zambia	Unspecified	X	X	X	X	X	X	X	X	O	O	O	X	X	X	0.785714
AM-98-R101	AM-98-R101	AM-98-R101_Bic_cottrelli	Bicyclus	cottrelli	Malawi	Zomba	X	X	X	X	O	X	X	X	O	O	X	X	X	X	0.785714
AM-98-R964	AM-98-R964	AM-98-R964_Bic_technatis	Bicyclus	technatis	Cameroon	Dja Reserve	X	X	X	X	X	X	X	X	O	X	X	X	X	O	0.857143
KA218	OB 1215	KA218_Bic_sambulos	Bicyclus	sambulos	Liberia	Sapo	X	X	X	X	X	X	X	X	O	X	O	X	X	X	0.857143
AM-98-X980	AM-98-X980	AM-98-X980_Bic_sangmelinae	Bicyclus	sangmelinae	Ghana	Unspecified	X	X	X	X	X	X	X	X	O	O	O	O	X	X	0.714286
AM-97-V189	AM-97-V189	AM-97-V189_Bic_mesogenus	Bicyclus	mesogenus	Uganda	Kibale Forest	X	X	X	X	X	X	X	X	O	X	X	X	X	X	0.928571
EW10-5	EW10-5	EW10-5_Bic_anynana	Bicyclus	anynana	Zimbabwe	Harare	X	X	X	X	X	X	X	X	X	X	X	X	X	X	1
KA552	DL DL-SF3	KA552_Het_14A	Heteropsis	14A	Madagascar	Vohitaly	X	X	X	X	X	X	O	X	X	X	X	X	X	X	0.928571
							1	0.94359	0.861538	0.887179	0.85641	0.820513	0.835897	0.764103	0.276923	0.512821	0.415385	0.548718	0.482051	0.553846	0.69707
