# Supplementary material for: Systematics and historical biogeography of the old world butterfly subtribe Mycalesina (Lepidoptera: Nymphalidae: Satyrinae)
Source: BMC Evol Biol. 2015 Aug 20;15:167. doi: 10.1186/s12862-015-0449-3 (PMC4545879; doi:10.1186/s12862-015-0449-3)
Supplement: Additional file 3: Table S3. — The estimated mean values and Effective Sample Sizes of parameters used in the BEAST time of divergence analyses. The figures are combined values of three independent BEAST Monte Carlo Markov Chain analyses, each ran for 50 Million generations. (XLSX 14 kb) [file 12862_2015_449_MOESM3_ESM.xlsx]

## Sheet: Sheet1
Statistics	Mean	ESS
Posterior	-135700	7840
likelihood	-135000	7283
prior	-723.272	7674
treeLiklihood.MDH	-8511.87	5701
treeLiklihood.RpS5	-9800.34	7110
treeLiklihood.IDH	-7002.34	11178
treeLiklihood.RPS2	-7782.77	7659
treeLiklihood.COI	-45130.3	7855
treeLiklihood.GAPDH	-11445.8	10056
treeLiklihood.Arginine	-7540.39	8422
treeLiklihood.Wingless	-6336.7	3585
treeLiklihood.CAD	-12810.5	7343
treeLiklihood.EF1a	-18648.6	6941
TreeHeight	39.784	12397
freqParameter.COI1	0.361	1051
freqParameter.COI2	0.136	903
freqParameter.COI3	0.03534	590
freqParameter.COI4	0.467	1393
freqParameter.EF1a1	0.302	2350
freqParameter.EF1a2	0.186	2639
freqParameter.EF1a3	0.237	3054
freqParameter.EF1a4	0.275	2170
freqParameter.GAPDH1	0.26	2195
freqParameter.GAPDH2	0.193	3029
freqParameter.GAPDH3	0.209	3010
freqParameter.GAPDH4	0.339	2478
freqParameter.RpS21	0.309	2616
freqParameter.RpS22	0.227	2581
freqParameter.RpS23	0.202	1254
freqParameter.RpS24	0.262	1485
freqParameter.RpS51	0.27	2328
freqParameter.RpS52	0.181	3302
freqParameter.RpS53	0.222	3142
freqParameter.RpS54	0.327	2590
freqParameter.wingless1	0.214	2276
freqParameter.wingless2	0.31	3468
freqParameter.wingless3	0.282	3351
freqParameter.wingless4	0.194	2032
freqParameter.Arginine1	0.232	2439
freqParameter.Arginine2	0.277	3608
freqParameter.Arginine3	0.269	3381
freqParameter.Arginine4	0.222	2046
freqParameter.CAD1	0.366	2593
freqParameter.CAD2	0.134	1799
freqParameter.CAD3	0.164	2157
freqParameter.CAD4	0.336	2836
freqParameter.MDH1	0.304	2618
freqParameter.MDH2	0.171	2432
freqParameter.MDH3	0.18	2094
freqParameter.MDH4	0.344	2887
freqParameter.IDH1	0.306	2196
freqParameter.IDH2	0.019	2537
freqParameter.IDH3	0.187	3612
freqParameter.IDH4	0.318	3292
rateAC.COI	0.103	3754
rateAC.EF1a	0.138	3265
rateAC.GAPDH	0.274	3065
rateAC.RpS2	0.201	2455
rateAC.RpS5	0.162	4493
rateAC.wingless	0.186	2677
rateAC.Arginine	0.127	2699
rateAC.CAD	0.284	4126
rateAC.MDH	0.221	5956
rateAC.IDH	0.234	4045
rateAG.COI	1.373	721
rateAG.EF1a	0.317	2130
rateAG.GAPDH	0.622	1842
rateAG.RpS2	0.748	1187
rateAG.RpS5	0.6	2009
rateAG.wingless	0.919	1897
rateAG.Arginine	0.505	2083
rateAG.CAD	0.568	1506
rateAG.MDH	1.116	1894
rateAG.IDH	0.597	1826
rateAT.COI	0.06571	992
rateAT.EF1a	0.137	3358
rateAT.GAPDH	0.31	2131
rateAT.RpS2	0.21	4079
rateAT.RpS5	0.175	4125
rateAT.wingless	0.328	5298
rateAT.Arginine	0.156	6423
rateAT.CAD	0.161	2002
rateAT.MDH	0.297	2623
rateAT.IDH	0.188	2459
rateCG.COI	0.114	2307
rateCG.EF1a	0.08854	3856
rateCG.GAPDH	0.11	5811
rateCG.RpS2	0.314	1398
rateCG.RpS5	0.116	5801
rateCG.wingless	0.134	2887
rateCG.Arginine	0.11	3117
rateCG.CAD	0.214	4912
rateCG.MDH	0.265	4141
rateCG.IDH	0.238	4415
rateGT.COI	0.132	910
rateGT.EF1a	0.07477	4794
rateGT.GAPDH	0.08231	6250
rateGT.RpS2	0.291	1858
rateGT.RpS5	0.118	5359
rateGT.wingless	0.257	7063
rateGT.Arginine	0.07147	8502
rateGT.CAD	0.144	2380
rateGT.MDH	0.17	3321
rateGT.IDH	0.2	3390
gammaShape.COI	0.304	3937
gammaShape.EF1a	0.288	10137
gammaShape.GAPDH	0.234	4987
gammaShape.RpS2	0.306	8849
gammaShape.RpS5	0.256	8837
gammaShape.wingless	0.23	6830
gammaShape.Arginine	0.299	8585
gammaShape.CAD	0.365	10034
gammaShape.MDH	0.225	4667
gammaShape.IDH	0.362	10634
mutationRate.COI	2.718	2741
mutationRate.EF1a	0.677	5000
mutationRate.GAPDH	0.487	5436
mutationRate.RpS2	0.746	5293
mutationRate.RpS5	0.471	6780
mutationRate.wingless	0.415	7510
mutationRate.Arginine	0.624	7896
mutationRate.CAD	0.606	7340
mutationRate.MDH	0.564	4269
mutationRate.IDH	0.672	9440
logP(mrca(RootAge))	-2.47	26858
mrcatime(RootAge)	39.784	12397
logP(mrca(Mycalesina-Lohora))	-2.162	21883
mrcatime(Mycalesina-Lohora)	25.979	10554
ucldMean	0.005097	6123
ucldStdev	0.24	2555
rate.mean	0.004961	8052
rate.variance	1.545e-05	5280
rate.coefficientOfVariation	0.243	3202
BirthDeath	-626.39	8504
