# Supplementary material for: Systematics and historical biogeography of the old world butterfly subtribe Mycalesina (Lepidoptera: Nymphalidae: Satyrinae)
Source: BMC Evol Biol. 2015 Aug 20;15:167. doi: 10.1186/s12862-015-0449-3 (PMC4545879; doi:10.1186/s12862-015-0449-3)
Supplement: Additional file 5: Table S4. — BEAST priors sensitivity test. Comparison of time of divergence at 40 nodes selected across different parts of the Mycalesina tree, using different tree-shape (birth-death, yule, calibrated-yule) and clock (normal and uniform) priors. (XLSX 29 kb) [file 12862_2015_449_MOESM5_ESM.xlsx]

## Sheet: Sheet1
#	Selected Node	Yule Uniform			Yule Normal			BirthDeath Uniform			BirthDeath Normal			CalibratedYule Uniform
		Node Age	95% HPD Lower	95% HPD Higher	Node Age	95% HPD Lower	95% HPD Higher	Node Age	95% HPD Lower	95% HPD Higher	Node Age	95% HPD Lower	95% HPD Higher	Node Age	95% HPD Lower	95% HPD Higher
1	196	39.67	34.92	45.06	39.75	34.34	45.03	39.58	34.9	44.95	39.79	34.64	45.35	40.32	35.64	45.78
2	197	27.84	23.88	32.73	28.3	23.91	32.34	28.17	24.17	33.2	28.3	24.2	32.44	28.17	24.14	33.9
3	198	25.54	22.13	29.7	25.96	22.17	29.65	25.87	22.15	30.03	25.92	22.42	29.7	25.64	22.1	29.73
4	262	22.99	19.92	27.11	23.35	20.04	27.02	23.18	19.55	27.29	23.34	19.86	23.76	23.3	20.15	27.49
5	263	19.93	16.9	23.84	20.39	17.12	23.83	20.17	16.8	24.18	20.24	16.75	23.51	20.47	17.18	24.4
6	264	9.2	6.97	11.65	9.13	7.18	11.43	9.19	7.13	11.63	9.12	6.83	11.63	9.34	7.27	11.86
7	271	16.79	13.61	20.12	17.11	14.18	20.23	16.8	13.52	20.29	16.96	13.84	20.04	17.51	14.62	21.23
8	279	12.22	8.6	16.08	12.31	8.41	16.63	12.13	8.21	16.29	12.51	8.68	16.1	12.65	8.9	16.85
9	278	21.83	18.72	25.76	22.18	18.89	25.69	22.04	18.5	25.97	22.13	18.86	25.67	22.16	18.83	26.04
10	280	18.46	15.43	22.07	18.82	16.64	21.75	18.63	15.38	22.12	18.63	15.57	21.73	18.83	16	22.23
11	281	14.84	12.6	17.73	15.22	12.86	17.18	15.09	12.31	18.21	14.95	12.69	17.38	15.21	12.95	18.25
12	199	24.26	21.04	28.53	24.71	21.39	28.59	24.58	20.93	28.75	24.62	21.18	28.24	24.59	21.02	28.62
13	200	23.25	19.92	27.34	23.62	20.18	27.14	23.47	20.02	27.66	23.49	19.83	26.85	23.58	20.2	27.64
14	249	16.86	14.18	20.05	17.02	14.16	19.95	16.89	14.23	20.16	15	14.11	19.76	17.47	14.65	20.73
15	257	7.9	5.75	10.31	7.98	5.87	10.51	7.9	5.85	10.27	8.03	6	10.3	8.33	6.24	11.05
16	251	7.87	5.87	10.19	8.24	5.93	10.77	7.96	5.96	10.43	7.94	5.98	9.97	8.19	5.91	10.68
17	201	17.79	15.24	21.19	17.96	15.05	20.92	17.83	15.16	21.25	17.89	15	20.63	18.41	15.63	21.78
18	202	17.18	14.5	20.22	17.31	14.49	20.13	17.19	14.49	20.28	17.27	14.53	19.91	17.77	15.08	21.08
19	204	14.5	12.48	17.3	14.68	12.3	17.24	14.62	12.3	17.19	14.64	12.23	16.65	15.04	12.6	17.65
20	205	12.78	10.9	15.18	13	10.86	15.37	12.9	10.87	15.27	12.97	10.85	14.96	13.23	11.11	15.57
21	206	11.88	10.05	14.12	12.09	10.09	14.29	12	10.09	14.29	12.05	10.14	14.04	12.27	10.34	14.59
22	207	11.07	9.25	13.14	11.26	9.21	13.22	11.16	9.33	13.3	11.23	9.44	13.13	11.42	9.57	13.6
23	233	11.36	8.93	13.87	11.49	8.98	14.04	11.43	9.16	14.06	11.44	9.19	13.73	11.84	9.25	14.55
24	231	4.99	3.61	6.67	5.06	3.44	6.66	4.94	3.47	6.49	5.02	3.61	6.49	5.22	3.6	7.08
25	315	19.24	16.27	22.85	19.61	16.7	23	19.67	16.27	23.38	19.42	16.01	22.66	19.47	16.42	22.97
26	316	16.21	13.06	19.7	16.44	13.38	19.71	16.21	13.03	20.21	16.42	13.25	19.85	16.34	12.96	19.71
27	369	10.49	8.17	12.98	10.86	8.41	13.69	10.39	7.99	13.47	10.53	8.29	12.91	10.88	8.39	13.57
28	380	8.05	6	10.32	8.29	6.02	10.96	7.98	5.82	10.83	7.98	6.01	10.24	8.29	6.09	10.97
29	370	6.85	5.32	8.58	6.95	5.41	8.79	6.82	5.2	8.61	6.96	5.43	8.5	7.07	5.49	8.8
30	319	4.46	2.98	6.3	4.49	2.77	6.5	4.34	2.75	6.33	4.32	2.64	6.25	4.42	2.86	6.25
31	318	16.27	13.46	19.6	16.61	13.9	19.82	16.73	13.64	20.28	16.4	13.14	19.72	16.52	13.75	19.85
32	314	20.33	17.21	24.06	20.68	17.6	24.07	20.71	17.13	24.53	20.53	17.1	24.06	20.56	17.48	24.23
33	325	15.83	13.27	18.76	15.98	13.45	18.76	15.93	13.29	19.17	15.97	13.24	18.82	16.23	13.5	19.19
34	326	15.11	12.83	17.91	15.22	12.93	17.73	15.26	12.79	18.47	15.19	12.6	17.74	15.52	13.03	18.54
35	327	14.17	11.96	16.82	14.22	11.94	16.78	14.26	11.86	17.24	14.22	11.78	16.65	14.53	12.18	17.27
36	328	10.69	8.54	13.33	10.5	8.14	12.9	10.61	8.16	13.17	10.59	8.23	12.93	10.78	8.6	13.52
37	356	9.89	8.14	12.08	9.92	8.09	11.94	9.74	7.98	11.9	9.75	7.84	11.86	10.1	8.1	12.28
38	353	6.06	4.53	7.94	6.04	4.49	7.74	5.92	4.37	7.68	5.97	4.35	7.77	6.2	4.68	8
39	368	8.31	5.3	11.29	7.76	5.03	10.92	7.89	5.24	10.98	8.18	5.37	10.9	8.46	6.01	11.56
40	382	35.28	29.72	42.21	34.92	29.05	40.95	35.07	29.1	41.5	34.66	28.48	40.88	35.4	29.5	41.92

## Sheet: Sheet2
		Node	Yule Uniform	Yule Uniform	Yule Uniform	Yule Normal	Yule Normal	Yule Normal	BirthDeath Uniform	BirthDeath Uniform	BirthDeath Uniform	BirthDeath Normal	BirthDeath Normal	BirthDeath Normal	CalibratedYule Uniform	CalibratedYule Uniform	CalibratedYule Uniform
30		319	4.46	2.98	6.3	4.49	2.77	6.5	4.34	2.75	6.33	4.32	2.64	6.25	4.42	2.86	6.25		-0.031746
24		231	4.99	3.61	6.67	5.06	3.44	6.66	4.94	3.47	6.49	5.02	3.61	6.49	5.22	3.6	7.08		0.00149925
38		353	6.06	4.53	7.94	6.04	4.49	7.74	5.92	4.37	7.68	5.97	4.35	7.77	6.2	4.68	8		0.0251889
29		370	6.85	5.32	8.58	6.95	5.41	8.79	6.82	5.2	8.61	6.96	5.43	8.5	7.07	5.49	8.8		-0.0244755
16		251	7.87	5.87	10.19	8.24	5.93	10.77	7.96	5.96	10.43	7.94	5.98	9.97	8.19	5.91	10.68		-0.0569185
15		257	7.9	5.75	10.31	7.98	5.87	10.51	7.9	5.85	10.27	8.03	6	10.3	8.33	6.24	11.05		-0.0193986
28		380	8.05	6	10.32	8.29	6.02	10.96	7.98	5.82	10.83	7.98	6.01	10.24	8.29	6.09	10.97		-0.0620155
39		368	8.31	5.3	11.29	7.76	5.03	10.92	7.89	5.24	10.98	8.18	5.37	10.9	8.46	6.01	11.56		0.0327724
6		264	9.2	6.97	11.65	9.13	7.18	11.43	9.19	7.13	11.63	9.12	6.83	11.63	9.34	7.27	11.86		0.0188841
37		356	9.89	8.14	12.08	9.92	8.09	11.94	9.74	7.98	11.9	9.75	7.84	11.86	10.1	8.1	12.28		0.0115894
27		369	10.49	8.17	12.98	10.86	8.41	13.69	10.39	7.99	13.47	10.53	8.29	12.91	10.88	8.39	13.57		-0.0546995
36		328	10.69	8.54	13.33	10.5	8.14	12.9	10.61	8.16	13.17	10.59	8.23	12.93	10.78	8.6	13.52		0.0322581
22		207	11.07	9.25	13.14	11.26	9.21	13.22	11.16	9.33	13.3	11.23	9.44	13.13	11.42	9.57	13.6		-0.00608828
23		233	11.36	8.93	13.87	11.49	8.98	14.04	11.43	9.16	14.06	11.44	9.19	13.73	11.84	9.25	14.55		-0.0122567
21		206	11.88	10.05	14.12	12.09	10.09	14.29	12	10.09	14.29	12.05	10.14	14.04	12.27	10.34	14.59		-0.0120397
8		279	12.22	8.6	16.08	12.31	8.41	16.63	12.13	8.21	16.29	12.51	8.68	16.1	12.65	8.9	16.85		-0.034204
20		205	12.78	10.9	15.18	13	10.86	15.37	12.9	10.87	15.27	12.97	10.85	14.96	13.23	11.11	15.57		-0.0125165
35		327	14.17	11.96	16.82	14.22	11.94	16.78	14.26	11.86	17.24	14.22	11.78	16.65	14.53	12.18	17.27		0.00237812
19		204	14.5	12.48	17.3	14.68	12.3	17.24	14.62	12.3	17.19	14.64	12.23	16.65	15.04	12.6	17.65		0.00346821
11		281	14.84	12.6	17.73	15.22	12.86	17.18	15.09	12.31	18.21	14.95	12.69	17.38	15.21	12.95	18.25		0.0310209
34		326	15.11	12.83	17.91	15.22	12.93	17.73	15.26	12.79	18.47	15.19	12.6	17.74	15.52	13.03	18.54		0.0100503
33		325	15.83	13.27	18.76	15.98	13.45	18.76	15.93	13.29	19.17	15.97	13.24	18.82	16.23	13.5	19.19		0
26		316	16.21	13.06	19.7	16.44	13.38	19.71	16.21	13.03	20.21	16.42	13.25	19.85	16.34	12.96	19.71		-0.000507614
31		318	16.27	13.46	19.6	16.61	13.9	19.82	16.73	13.64	20.28	16.4	13.14	19.72	16.52	13.75	19.85		-0.0112245
7		271	16.79	13.61	20.12	17.11	14.18	20.23	16.8	13.52	20.29	16.96	13.84	20.04	17.51	14.62	21.23		-0.0054672
14		249	16.86	14.18	20.05	17.02	14.16	19.95	16.89	14.23	20.16	15	14.11	19.76	17.47	14.65	20.73		0.00498753
18		202	17.18	14.5	20.22	17.31	14.49	20.13	17.19	14.49	20.28	17.27	14.53	19.91	17.77	15.08	21.08		0.00445104
17		201	17.79	15.24	21.19	17.96	15.05	20.92	17.83	15.16	21.25	17.89	15	20.63	18.41	15.63	21.78		0.0127419
10		280	18.46	15.43	22.07	18.82	16.64	21.75	18.63	15.38	22.12	18.63	15.57	21.73	18.83	16	22.23		0.0144993
25		315	19.24	16.27	22.85	19.61	16.7	23	19.67	16.27	23.38	19.42	16.01	22.66	19.47	16.42	22.97		-0.00656455
5		263	19.93	16.9	23.84	20.39	17.12	23.83	20.17	16.8	24.18	20.24	16.75	23.51	20.47	17.18	24.4		0.000419463
32		314	20.33	17.21	24.06	20.68	17.6	24.07	20.71	17.13	24.53	20.53	17.1	24.06	20.56	17.48	24.23		-0.000415628
9		278	21.83	18.72	25.76	22.18	18.89	25.69	22.04	18.5	25.97	22.13	18.86	25.67	22.16	18.83	26.04		0.00271739
4		262	22.99	19.92	27.11	23.35	20.04	27.02	23.18	19.55	27.29	23.34	19.86	23.76	23.3	20.15	27.49		0.00331981
13		200	23.25	19.92	27.34	23.62	20.18	27.14	23.47	20.02	27.66	23.49	19.83	26.85	23.58	20.2	27.64		0.00731529
12		199	24.26	21.04	28.53	24.71	21.39	28.59	24.58	20.93	28.75	24.62	21.18	28.24	24.59	21.02	28.62		-0.00210305
3		198	25.54	22.13	29.7	25.96	22.17	29.65	25.87	22.15	30.03	25.92	22.42	29.7	25.64	22.1	29.73		0.0016835
2		197	27.84	23.88	32.73	28.3	23.91	32.34	28.17	24.17	33.2	28.3	24.2	32.44	28.17	24.14	33.9		0.0119157
40		382	35.28	29.72	42.21	34.92	29.05	40.95	35.07	29.1	41.5	34.66	28.48	40.88	35.4	29.5	41.92		0.0298507
1		196	39.67	34.92	45.06	39.75	34.34	45.03	39.58	34.9	44.95	39.79	34.64	45.35	40.32	35.64	45.78		0.000665779
																			-0.00222411
																			#DIV/0!
